# Supplementary material for: Comparison of linear and threshold models for genetic evaluation of morphological defects in Nellore cattle
Source: J Anim Sci. 2025 Dec 24;104:skaf438. doi: 10.1093/jas/skaf438 (PMC12863953; doi:10.1093/jas/skaf438)
Supplement: skaf438_Supplementary_Data [file skaf438_supplementary_data.zip]

Archive with 1 entries (1 files):
- Supplementary Material_nomarked.docx
